# Supplementary material for: A Pan-Transcriptome Analysis Indicates Efficient Downregulation of the FIB Genes Plays a Critical Role in the Response of Alfalfa to Cold Stress
Source: Plants (Basel). 2022 Nov 17;11(22):3148. doi: 10.3390/plants11223148 (PMC9692835; doi:10.3390/plants11223148)
Supplement: Supplementary file 1 [file plants-11-03148-s001.zip]

Archive with 14 entries (14 files):
- Figure S1.jpg
- Figure S2 Venn_MsaPEP.jpg
- Figure S3_Alfalfa_KOG_New.jpg
- Figure S4_AlfalfaANNT_TF_New.jpg
- Figure S5 MGO0016491_cluster.jpg
- Figure S6 MsaMDVenn.jpeg
- Figure S7_MElightyellowGON.jpg
- Figure S8_MEbrown4GON.jpg
- Figure S9 MElyATP_cluster.jpg
- Table S1.pdf
- Table S2.pdf
- Table S3.pdf
- Table S4.pdf
- Table S5.pdf
